# Supplementary material for: Vaccination with an mRNA-encoded membrane-bound HIV Envelope trimer induces neutralizing antibodies in animal models
Source: Sci Transl Med. Author manuscript; Available in PMC 2025 Aug 19. (PMC12363394; doi:10.1126/scitranslmed.adw0721)
Supplement: Data file S1 [file NIHMS2100104-supplement-Data_file_S1.xlsx]

## Sheet: FIG1
FIG 1B
MD39.2 gp140 mRNA		MD39.2 gp151mRNA		MD39.2 gp140 protein		MD39.3 gp140 mRNA		MD39.3 gp151mRNA		MD39.3 CD4KO gp151 mRNA		MD39.3 gp140 protein		gp120 foldon protein
135501	3932.36	3526.09	1858.39	22920	3961.97	1261511	11709.6	175654	25614.8	51282.1	30637.3	351370	17047.4	29568.3	191.424	400.802
242189	5941.77	3367	6493.51	21819.8	473.934	702741	13931.5	643915	72992.7	257599	48076.9	731529	16173.4	16963.5	132.996	258.866
242483	10970.9	5078.72	3687.32	20995.2	3800.84	2754062	45934.8	1001904	116523	122041	12722.6	1427552	18498	18768.8	145.582	1043.73
61996.3	2000	2052.97	9861.93	13274.9	1164.42	1457726	14503.3	379075	37174.7	683527	57142.9	771605	28943.6	18501.4	242.66	302.115
134156	3234.15	4046.94	8928.57	28026.9	1270.97	1523461	7082.15	218818	10003	966184	37509.4	652316	6101.28	6119.95	141.323	241.08
102239	1358.14	1352.63	3688.68	17869.9	2416.04	1612643	8210.18	62073.2	3285.15	199442	19234.5	177651	3865.48	42069.8	1086.13	250.752
MD39.2	MD39.2 baseKO	MD39.2	MD39.2 baseKO	MD39.2	MD39.2 baseKO	MD39.3	MD39.3 baseKO	MD39.3	MD39.3 baseKO	MD39.3	MD39.3 baseKO	MD39.3	MD39.3 baseKO	gp120 foldon	MD39.2	MD39.3
FIG 1C
MD39.2 gp140 mRNA	MD39.2 gp151 mRNA	MD39 gp140 protein	MD39.3 gp140 mRNA	MD39.3 gp151 mRNA	MD39.3 CD4KO gp151 mRNA	MD39.3 gp140 protein
0.433605	0.566521	0.662147	0.587242	0.996193	0.877323	0.815639
0.446837	0.744055	0.28812	0.852094	1.13781	1.04021	0.622192
0.640242	0.77628	0.589648	0.902809	1.05515	0.875086	0.709849
0.400642	0.870545	0.537569	0.571631	0.975965	0.957308	0.969642
0.459553	0.843415	0.408642	0.5966	0.86815	0.692675	0.463837
0.25482	0.683354	0.678256	0.405569	0.678848	0.591596	0.464376
FIG 1D
MD39.2 gp140	MD39.3 gp140	MD39.2 gp151	MD39.3 gp151	MD39.3 CD4KO gp151	gp120 foldon	MD39.3 gp140	MD39 gp140
48.2399	10	38.6592	16	31	10	23.8339	2820
10	12	114.807	10	130	10	24.269	51.0835
497.708	45	1482.87	10	10	10	10	182.829
10	12	669	15	82	21.6567	10	1748
81.7043	10	126.915	1094	21	10	10	27.7357
45.2603	10	10	10	18	10.5093	10	89.1731
mRNA					protein

## Sheet: FIG3
FIG 3B
weeks	G1: MD39.3 gp140 mRNA (100 μg)						G2: MD39.3 gp151 mRNA (100 μg)						G3: MD39.3 CD4KO gp151 mRNA (100 μg)						G4: MD39.3 gp151 mRNA (300 μg)						G5: MD39.3 gp140 protein (100 μg)
-2	100	100	100	100	100	100	100	100	100	100	100	100	100	100	100	100	100	100	100	100	100	100	100	100	100	100	100	100	100	100
4	100	100	100	100	100	100	100	181.917	288.6	230.734	422.476	131.32	505.817	100	100	526.039	100	100	100	100	100	238.493	100	280.662	100	100	337.154	100	100	100
8	174.307	985.222	215.424	304.692	242.365	167.336	296.384	101.307	310.752	180.408	284.981	217.202	353.357	237.135	119.062	633.312	195.695	251.572	100	297.442	100	121.832	163.961	365.497	254.518	100	262.261	100	100	100
10	16806.7	25575.4	17921.1	16233.8	17921.1	17452	13386.9	4649	11049.7	27027	8045.05	17857.1	733.138	5420.05	10040.2	3063.73	5235.6	38314.2	8110.3	23310	4249.89	5847.95	15674	10526.3	30487.8	11764.7	49019.6	24570	13495.3	48309.2
26	196078	238095	208333	121951	151515	116279	158730	59523.8	294118	370370	169492	114943	18587.4	99009.9	147059	47619	238095	263158	86206.9	51546.4	40160.6	40160.6	123457	43478.3	175439	204082	200000	322581	89285.7	357143
FIG 3C
week 10					week 26
G1	G2	G3	G4	G5	G1	G2	G3	G4	G5
0.465396	0.596518	0.847894	0.638235	0.452008	0.469166	0.559223	0.577424	0.62373	0.452697
0.456769	0.651856	0.659392	0.601171	0.462108	0.443468	0.583496	0.601654	0.640955	0.507492
0.444023	0.665204	0.596047	0.612121	0.432646	0.444069	0.568947	0.583996	0.722336	0.437402
0.505358	0.684248	0.843444	0.701635	0.506237	0.446738	0.595354	0.732326	0.648636	0.493036
0.501515	0.638194	0.702456	0.644721	0.468519	0.474377	0.616104	0.684234	0.684504	0.439146
0.521916	0.697264	0.700999	0.688019	0.434912		0.656051	0.654192	0.694635	0.465531
FIG 3D
G1	G2	G3	G4	G5
10	63	10	50	13
10	72	27	10	165
10	10	10	14	10
10	10	10	10	410
10	116	10	14	24
10	10	161	92	10

## Sheet: FIG5
FIG 5B
	Group1						Group2						Group3						Group4						Group5
Week	RTe18	RJh18	RKr18	RVs18	RHo18	ROr18	RWo17	RIn18	ROt18	RFu18	RHv18	RUv18	RNw18	LM65	LL60	LM98	RBt18	RIr18	ROk18	MB11	RJn18	RVo18	RIl18	RZn18	RYt17	RWm18	RWh18	RWn18	RBa19	REy18
-2	0.00089	0.00113	0.000355	0.00438	0.000332	0.00483	0.00128	0.00443	0.00261	0.000619		0.00171	0.000278	0.00183	0.000625	0.00116	0.00147	0.00235	0.000558	0.00388		0.00214	0.00178	0.00142	0.00133	0.00701	0.00219	0.00234	0.000501	0.00129
8	0.00596	0.00547	0.00198	0.00671	0.00475	0.00456	0.011	0.011	0.00366	0.00459	0.015	0.00483	0.00381	0.00318	0.00808	0.00143	0.00143	0.00288	0.00782	0.021	0.00431	0.00278	0.01	0.00562	0.0024	0.00664	0.00277	0.00374	0.00285	0.00319
10	0.054	0.032	0.089	0.03	0.072	0.026	0.19	0.2	0.015	0.058	0.056	0.042	0.18	0.062	0.033	0.00784	0.069	0.019	0.048	0.3	0.028	0.037	0.084	0.059	0.07	0.32	0.22	0.14	0.088	0.17
16	0.02	0.0087	0.018	0.016	0.02	0.0094	0.035	0.052	0.00611	0.026	0.012	0.022	0.052	0.012	0.00971	0.0024	0.015	0.00456	0.035	0.062	0.00593	0.01	0.012	0.00842	0.013	0.027	0.024	0.022	0.022	0.033
26	0.35	0.083	0.15	0.11	0.15	0.053	0.2	0.3	0.067	0.17	0.12	0.079	1.09	0.12	0.14	0.025	0.23	0.09	0.39	0.6	0.058	0.13	0.23	0.16	0.15	0.58	0.68	0.21	0.28	0.78
32	0.042	0.012	0.046	0.033	0.044	0.00663	0.047	0.094	0.014	0.038	0.044	0.063	0.24	0.021	0.041	0.00902	0.055	0.016	0.043	0.12	0.00938	0.02	0.026	0.027	0.01	0.072	0.039	0.044	0.039	0.17
FIG 5C
	Group1						Group2						Group3						Group4						Group5
Week	RTe18	RJh18	RKr18	RVs18	RHo18	ROr18	RWo17	RIn18	ROt18	RFu18	RHv18	RUv18	RNw18	LM65	LL60	LM98	RBt18	RIr18	ROk18	MB11	RJn18	RVo18	RIl18	RZn18	RYt17	RWm18	RWh18	RWn18	RBa19	REy18
-2	1	1	1	1	1	1	1	1	1	1		1	1	1	1	1	1	1	1	1		1	1	1	1	1	1	1	1	1
8	6.69663	4.84071	5.57746	1.53196	14.3072	0.944099	8.59375	2.48307	1.4023	7.41519		2.82456	13.705	1.7377	12.928	1.23276	0.972789	1.22553	14.0143	5.41237		1.29907	5.61798	3.95775	1.80451	0.947218	1.26484	1.59829	5.68862	2.47287
10	60.6742	28.3186	250.704	6.84932	216.867	5.38302	148.438	45.1467	5.74713	93.6995		24.5614	647.482	33.8798	52.8	6.75862	46.9388	8.08511	86.0215	77.3196		17.2897	47.191	41.5493	52.6316	45.6491	100.457	59.8291	175.649	131.783
16	22.4719	7.69912	50.7042	3.65297	60.241	1.94617	27.3438	11.7381	2.341	42.0032		12.8655	187.05	6.55738	15.536	2.06897	10.2041	1.94043	62.724	15.9794		4.6729	6.74157	5.92958	9.77444	3.85164	10.9589	9.40171	43.9122	25.5814
26	393.258	73.4513	422.535	25.1142	451.807	10.9731	156.25	67.7201	25.6705	274.637		46.1988	3920.86	65.5738	224	21.5517	156.463	38.2979	698.925	154.639		60.7477	129.213	112.676	112.782	82.7389	310.502	89.7436	558.882	604.651
32	47.191	10.6195	129.577	7.53425	132.53	1.37267	36.7188	21.219	5.36398	61.3893		36.8421	863.309	11.4754	65.6	7.77586	37.415	6.80851	77.0609	30.9278		9.34579	14.6067	19.0141	7.5188	10.271	17.8082	18.8034	77.8443	131.783
FIG 5D
	Group1						Group2						Group3						Group4						Group5
Week	RTe18	RJh18	RKr18	RVs18	RHo18	ROr18	RWo17	RIn18	ROt18	RFu18	RHv18	RUv18	RNw18	LM65	LL60	LM98	RBt18	RIr18	ROk18	MB11	RJn18	RVo18	RIl18	RZn18	RYt17	RWm18	RWh18	RWn18	RBa19	REy18
-2	0.001375	0.001375	0.001375	0.00438	0.001375	0.00483	0.001375	0.00443	0.001375	0.001375		0.00171	0.001375	0.00183	0.001375	0.001375	0.00147	0.00235	0.001375	0.00388		0.00214	0.00178	0.00142	0.001375	0.00701	0.00219	0.00234	0.001375	0.001375
8	0.00596	0.00547	0.00198	0.00671	0.00475	0.00456	0.011	0.011	0.00366	0.00459	0.015	0.00483	0.00381	0.00318	0.00808	0.00143	0.00143	0.00288	0.00782	0.021	0.00431	0.00278	0.01	0.00562	0.0024	0.00664	0.00277	0.00374	0.00285	0.00319
10	0.054	0.032	0.089	0.03	0.072	0.026	0.19	0.2	0.015	0.058	0.056	0.042	0.18	0.062	0.033	0.00784	0.069	0.019	0.048	0.3	0.028	0.037	0.084	0.059	0.07	0.32	0.22	0.14	0.088	0.17
16	0.02	0.0087	0.018	0.016	0.02	0.0094	0.035	0.052	0.00611	0.026	0.012	0.022	0.052	0.012	0.00971	0.0024	0.015	0.00456	0.035	0.062	0.00593	0.01	0.012	0.00842	0.013	0.027	0.024	0.022	0.022	0.033
26	0.35	0.083	0.15	0.11	0.15	0.053	0.2	0.3	0.067	0.17	0.12	0.079	1.09	0.12	0.14	0.025	0.23	0.09	0.39	0.6	0.058	0.13	0.23	0.16	0.15	0.58	0.68	0.21	0.28	0.78
32	0.042	0.012	0.046	0.033	0.044	0.00663	0.047	0.094	0.014	0.038	0.044	0.063	0.24	0.021	0.041	0.00902	0.055	0.016	0.043	0.12	0.00938	0.02	0.026	0.027	0.01	0.072	0.039	0.044	0.039	0.17
FIG 5E
	Group1						Group2						Group3						Group4						Group5
Week	RTe18	RJh18	RKr18	RVs18	RHo18	ROr18	RWo17	RIn18	ROt18	RFu18	RHv18	RUv18	RNw18	LM65	LL60	LM98	RBt18	RIr18	ROk18	MB11	RJn18	RVo18	RIl18	RZn18	RYt17	RWm18	RWh18	RWn18	RBa19	REy18
10	69.3	77.3	78.6	68.5	58.9	77.6	96.2	97.2	98.1	88.2	93.5	93.2	95.3	93.4	90.5	96.8	95.3	100	98.9	93.2	94.6	91.7	92	95.2	63.5	83	59.7	74.7	58.5	53.6
16	78.3	77.3	69.2	70.5	63.4	78.8	87.5	93.4	100	84.5	94.1	92.9	93	80	85	71.4	93.8	88.9	93.8	95.7	91.7	80	96.9	91.7	60	84.9	65.6	76.5	61.8	50
26	76.2	83.7	67.4	64.7	62.1	80	95	95.3	93.5	92	96.4	83.6	97	100	93.8	92.6	97.8	96.3	93.3	97.4	94.8	92.7	91.6	95.8	71.5	79.1	69.5	67.8	61	65.4
32	67.1	83.8	58.8	63.3	65.8	88.9	95.7	97.9	100	91.5	93.2	88.9	97.1	100	97.3	92.2	96.7	92.9	86.7	97.7	100	92.9	92.2	95.1	77.1	86.4	77.2	70.1	60.6	63.7
FIG 5F
MD39.3 gp140 mRNA	MD39.3 gp140 protein
1.1	1.1
3	1.1
6	1.1
6	6
1.1	3
1.1	3

## Sheet: FIG6
FIG 6B and D
Animal	Group	Week	AIM+(CD40L+OX40+) CD4 T cells (%)	AIM+(CD69+41BB+) CD8 T cells (%)
RWo17	G2	Wk2	0.359	0.2915
RIn18	G2	Wk2	0.28	0.255
ROt18	G2	Wk2
RFu18	G2	Wk2	0.296	0.03822
RHv18	G2	Wk2	0.28	0.1445
RUv18	G2	Wk2	0.2785	0.231
RYt17	G5	Wk2	0.135	0.03822
RWm18	G5	Wk2	0.219	0.03822
RWh18	G5	Wk2	0.3475	0.03822
RWn18	G5	Wk2	0.5905	0.2685
RBa19	G5	Wk2	0.428	0.03822
REy18	G5	Wk2	0.2705	0.03822
RWo17	G2	pre imm	0.030295	0.03822
RIn18	G2	pre imm	0.030295	0.135
ROt18	G2	pre imm	0.030295	0.03822
RYt17	G5	pre imm	0.030295	0.03822
RWm18	G5	pre imm	0.030295	0.03822
RWh18	G5	pre imm	0.030295	0.03822
RWo17	G2	Wk26	0.231	0.475
RIn18	G2	Wk26
ROt18	G2	Wk26
RFu18	G2	Wk26	0.35	0.1155
RHv18	G2	Wk26	0.2855	0.179
RUv18	G2	Wk26	0.3235	0.2505
RYt17	G5	Wk26	0.4965	0.03822
RWm18	G5	Wk26	0.2765	0.422
RWh18	G5	Wk26	0.558	0.03822
RWn18	G5	Wk26	0.7245	0.03822
RBa19	G5	Wk26	0.4555	0.03822
REy18	G5	Wk26	0.413	0.096
RFu18	G2	pre imm	0.030295	0.03822
RHv18	G2	pre imm	0.030295	0.03822
RUv18	G2	pre imm	0.030295	0.03822
RWn18	G5	pre imm	0.030295	0.03822
RBa19	G5	pre imm	0.030295	0.03822
REy18	G5	pre imm	0.030295	0.03822

## Sheet: figS2
fig S2E
group	animal	ID50
MD39.3 gp140	RBa19	13
	REy18	165
	RWh18	10
	RWm18	410
	RWn18	24
	RYt17	10
MD39 gp140	RJc18	251
	RMs17	34
	RGu17	454
	34880	49
	RNv17	1252
	RUs17	1076

## Sheet: figS3
fig S3B
	Group1						Group2						Group3						Group4						Group5
Week	RTe18	RJh18	RKr18	RVs18	RHo18	ROr18	RWo17	RIn18	ROt18	RFu18	RHv18	RUv18	RNw18	LM65	LL60	LM98	RBt18	RIr18	ROk18	MB11	RJn18	RVo18	RIl18	RZn18	RYt17	RWm18	RWh18	RWn18	RBa19	REy18
-2	0.00465	0.00636	0.0027	0.000331	0.00324	0.0035		0.042	0.000786	0.00122	0.000725	0.033	0.033	0.00163	0.002		0.002	0.000442	0.002	0.00211	0.018	0.016	0.033	0.00293	0.002	0.023	0.00794	0.0076	0.01	0.01
4	0.03	0.00048	0.011	0.00191	0.01	0.00123		0.0094		0.002	0.002	0.01	0.00527	0.002	0.002	0.000729	0.002			0.00746		0.002	0.00411	0.002		0.046	0.00588	0.00887	0.002	0.03
6		0.002	0.0054		0.00167	0.015	0.002	0.00292	0.02	0.002	0.03	0.00329	0.0016	0.000244	0.000683	0.002	0.000926	0.000475	0.002	0.00534	0.002	0.002	0.00456	0.00126				0.017		0.002
8		0.002	0.002	0.002	0.000558	0.00311		0.00331	0.026	0.00927	0.002	0.00221	0.002	0.002		0.002	0.002	0.002	0.002	0.00838	0.002		0.00255	0.002	0.025	0.00239	0.002	0.082	0.052	0.025
10	0.002	0.002	0.002	0.011	0.00263	0.00553	0.0026	0.002	0.00156	0.002	0.00109	0.00158	0.00222	0.002	0.000486	0.002	0.002	0.00689	0.0015		0.002	0.00773	0.0035	0.002	0.087	0.23	0.08	0.026		0.00385
12	0.00221	0.023	0.002	0.00173	0.002	0.002	0.002	0.00448	0.002	0.002	0.00508	0.002	0.002	0.000846		0.002	0.002	0.002	0.002	0.00276			0.002	0.01	0.002	0.18	0.88	0.045		0.015
28	0.00412	0.00289	0.002	0.00186	0.00095	0.00321	0.002	0.002	0.000488		0.00162	0.00483	0.022	0.0019	0.002	0.002	0.00117	0.00361	0.00181		0.000554		0.00382	0.000881	2.57	0.00435		0.44	0.052	0.00266
fig S3C
	Group1						Group2						Group3						Group4						Group5
Week	RTe18	RJh18	RKr18	RVs18	RHo18	ROr18	RWo17	RIn18	ROt18	RFu18	RHv18	RUv18	RNw18	LM65	LL60	LM98	RBt18	RIr18	ROk18	MB11	RJn18	RVo18	RIl18	RZn18	RYt17	RWm18	RWh18	RWn18	RBa19	REy18
-2	5.74	3.97	1.1	4.56	3.64	4.08		6.38	3.19	2.64	2.05	3.97	3.88	1.65	1.75		1.94	1.91	0.3	1.91	1.16	1.29	7.37	2.23	0.55	6.41	5.66	1.69	1.74	4.07
4	7.05	2.97	3.22	5.16	4.32	0.75		21.7		2.64	1.87	2.5	4.09	3.72	1	4.48	2.97			2.37		3.36	2.49	0.93		2.78	2.92	1.93	0.57	11.7
6		0.94	4.89		2.08	3.66	7.83	4.55	5.56	2.4	4.15	1.66	3.91	1.76	1.4	5.99	5.39	0.72	0.56	3.87	0.56	1.96	7.3	3.86				8.61		1.49
8		0.98	2.55	4.87	4.52	7.21		3.24	9.33	9.72	3.17	3.66	1.75	1.3		2.09	0.5	3.05	1.16	3.06	1.06		1.53	5.49	5.3	3.81	2.44	5.02	13.9	5.34
10	6.86	1.34	1.71	6.09	6.34	4.55	14.7	1.64	11.6	3.29	1.71	2.01	6.94	3.8	1.83	2.77	1.08	3.65	1.93		0.95	2.06	0.63	4.09	8.11	4.81	7.97	13.3		7.75
12	2.21	0.98	0.59	3.41	2.1	2.17	5.37	8.14	4.09	4.55	0.73	2.99	1.2	1.61		5.34	1.62	1.91	0.53	3.26			4.8	4.33	10.2	2.96	11.2	5.33		5.09
28	6.31	0.59	0.81	4.01	4.05	2.13	3.06	6.47	9.33		0.72	2.28	5.27	2.6	2.11	1.31	2.53	5.79	1.28		1.85		1.54	2.55	9.81	3.94		8.8	4.38	1.95

## Sheet: figS4
fig S4B and C
Animal	Group	Week	AIM+ICS+(CD40L+GzmB+) CD4 T cells (%)	AIM+ICS+(CD40L+IFNg+) CD4 T cells (%)	AIM+ICS+(CD40L+IL2+) CD4 T cells (%)	AIM+ICS+(CD40L+TNFa+) CD4 T cells (%)	AIM+(CD40L+OX40+) CD4 cTFH cells (%)
RWo17	G2	Wk2	0.136	0.011	0.03744	0.03444	0.0775
RIn18	G2	Wk2	0.0071	0.011	0.02845	0.032	0.064965
ROt18	G2	Wk2
RFu18	G2	Wk2	0.1395	0.029	0.036	0.022	0.121
RHv18	G2	Wk2	0.07601	0.012	0.02	0.03747	0.107015
RUv18	G2	Wk2	0.1216	0.0026365	0.05899	0.02109	0.0915
RYt17	G5	Wk2	0.06	0.013	0.017405	0.017935	0.0585
RWm18	G5	Wk2	0.1115	0.006	0.035	0.047	0.02372
RWh18	G5	Wk2	0.05703	0.0026365	0.00359	0.02403	0.102
RWn18	G5	Wk2	0.105	0.02	0.07258	0.051	0.0945
RBa19	G5	Wk2	0.164	0.013515	0.045	0.036095	0.0805
REy18	G5	Wk2	0.055	0.048	0.03644	0.049795	0.08
RWo17	G2	pre imm	0.0071	0.0026365	0.00359	0.0040425	0.00859
RIn18	G2	pre imm	0.0071	0.0026365	0.0095	0.0040425	0.00859
ROt18	G2	pre imm	0.0071	0.0026365	0.008	0.0040425	0.00859
RYt17	G5	pre imm	0.0071	0.0026365	0.00359	0.0040425	0.00859
RWm18	G5	pre imm	0.02	0.0026365	0.00359	0.0040425	0.00859
RWh18	G5	pre imm	0.0071	0.0026365	0.00359	0.0040425	0.00859
RWo17	G2	Wk26	0.1255	0.066	0.021895	0.0185	0.047
RIn18	G2	Wk26
ROt18	G2	Wk26
RFu18	G2	Wk26	0.157	0.056	0.00359	0.0040425	0.1495
RHv18	G2	Wk26	0.093	0.046	0.016415	0.009175	0.111
RUv18	G2	Wk26	0.146	0.067995	0.015925	0.0125	0.1185
RYt17	G5	Wk26	0.207375	0.091	0.043375	0.016415	0.141
RWm18	G5	Wk26	0.267	0.094935	0.011935	0.01963	0.054
RWh18	G5	Wk26	0.2315	0.0905	0.034065	0.0040425	0.2365
RWn18	G5	Wk26	0.488405	0.205	0.038905	0.034905	0.155
RBa19	G5	Wk26	0.2145	0.052	0.00359	0.0040425	0.097
REy18	G5	Wk26	0.3695	0.205	0.009135	0.0040425	0.116275
RFu18	G2	pre imm	0.0071	0.0026365	0.00359	0.0040425	0.00859
RHv18	G2	pre imm	0.0071	0.0026365	0.00359	0.008685	0.00859
RUv18	G2	pre imm	0.0071	0.0026365	0.00359	0.0040425	0.00859
RWn18	G5	pre imm	0.0071	0.0026365	0.00359	0.0040425	0.00859
RBa19	G5	pre imm	0.0071	0.0026365	0.00359	0.0040425	0.00859
REy18	G5	pre imm	0.0071	0.0026365	0.00359	0.0040425	0.019885

## Sheet: figS5
fig S5A
mAb name	MD39.3	BG505 MD39.3 C3/V5-KO	BG505 MD39.3 V1/V3-KO	BG505 MD39.3 BaseKO
RM_MD39.3_RFu18_1_IgG	8.09e-10	4.97e-10	1.02e-09	2.33e-09
RM_MD39.3_RFu18_10_IgG	6.22e-08	6.14e-08	1.11e-07	6.52e-08
RM_MD39.3_RFu18_11_IgG	6.77e-09	5.34e-09	4.2e-08	3.5e-09
RM_MD39.3_RFu18_12_IgG	9.51e-09	5.97e-09	3.02e-09	1.15e-09
RM_MD39.3_RFu18_2_IgG	4.32e-09	7.19e-10	4.21e-10	5.44e-09
RM_MD39.3_RFu18_26_IgG	7.57e-07	4.33e-07	3.67e-07	5e-05
RM_MD39.3_RFu18_3_IgG	1.98e-06	2.01e-06	1.48e-06	5e-05
RM_MD39.3_RUv18_20_IgG	6.9e-06	5e-05	5e-05	4.77e-06
RM_MD39.3_RUv18_21_IgG	8.87e-06	5e-05	5e-05	2.01e-05
RM_MD39.3_RUv18_29_IgG	3.48e-10	1.16e-10	9.7e-10	8.76e-10
RM_MD39.3_RUv18_30_IgG	3.53e-10	2.81e-10	1.16e-09	2.38e-09
RM_MD39.3_RUv18_31_IgG	7.58e-08	6.03e-08	2.59e-07	2.72e-08
RM_MD39.3_RUv18_40_IgG	2.22e-09	8.63e-09	9.18e-09	1.82e-06
RM_MD39.3_RUv18_41_IgG	8.72e-08	5.64e-08	4.55e-08	2.43e-07
RM_MD39.3_RUv18_42_IgG	2.9e-10	2.08e-10	5.71e-10	1.77e-09
RM_MD39.3_RUv18_43_IgG	1.72e-08	1.46e-08	5e-05	8.06e-09
RM_MD39.3_RUv18_44_IgG	1.33e-08	6.2e-09	5e-05	5.39e-09
RM_MD39.3_RUv18_46_IgG	9.99e-09	2.06e-08	7.73e-09	9.58e-09
RM_MD39.3_RUv18_47_IgG	6.78e-08	8.65e-08	4.21e-08	1.2e-08
RM_MD39.3_RWo17_32_IgG	3.3e-08	7.63e-08	3.09e-08	2.13e-09
